# Supplementary material for: A Modular Mathematical Model of the Immune Response for Investigating the Pathogenesis of Infectious Diseases
Source: Viruses. 2025 Apr 22;17(5):589. doi: 10.3390/v17050589 (PMC12115727; doi:10.3390/v17050589)
Supplement: Supplementary file 1 [file viruses-17-00589-s001.zip]

Archive with 8 entries (8 files):
- viruses-3549703-supplementary/Supplementary File S1. Mathematical Model Description-tracked.pdf
- viruses-3549703-supplementary/Supplementary File S2. Identifiability Analysis-tracked.pdf
- viruses-3549703-supplementary/Supplementary File S3. Model Simulations-tracked.pdf
- viruses-3549703-supplementary/Supplementary File S4. Mathematical Model.omex
- viruses-3549703-supplementary/Supplementary Table S1. Model Parameters-tracked.pdf
- viruses-3549703-supplementary/Supplementary Table S2. Initial Values-tracked.pdf
- viruses-3549703-supplementary/Supplementary Table S3. Experimental Data.xlsx
- viruses-3549703-supplementary/Supplementary Table S4. Sensitivity Analysis.xlsx
