# Supplementary material for: A Modular Mathematical Model of the Immune Response for Investigating the Pathogenesis of Infectious Diseases
Source: Viruses. 2025 Apr 22;17(5):589. doi: 10.3390/v17050589 (PMC12115727; doi:10.3390/v17050589)
Supplement: Supplementary file 1 [file viruses-17-00589-s001.zip › viruses-3549703-supplementary/Supplementary Table S3. Experimental Data.xlsx]

## Sheet: Viral load UA
Killingley B. et al., 2022, Nat. Med [10.1038/s41591-022-01780-9]
time, day	value, RNA copies/ml
2	10460.5
3.1	5642.4
3.6	3439.9
5	2696.4
4.5	4805.3
4.5	35057.8
6.5	31178.4
6	112316
5.6	458238
5	457361
4.6	176212
4	301254
3.5	15906.7
3.5	8911.2
2.5	15207.8
2.9	20346.8
2.1	48414
2.2	106326
2.4	62128.9
2.1	182044
3.4	131338
3	62248
3.3	265404
2.6	435016
2.4	557427
2.5	809335
4	960029
4.5	1.2329e+06
4	1.33676e+06
3.5	846532
3.7	1712161
4	2593271
4.5	4095645
3.5	3.60507e+06
3	2.10064e+06
3.1	1.01333e+07
3.5	1.01468e+07
3.5	1.30078e+07
3.4	1.88778e+07
4	1.53753e+07
3	2.41614e+07
2.1	1.65921e+07
2.5	4.30652e+07
3.5	3.23403e+07
4.4	3.52408e+07
4	60283559
3.5	1.07449e+08
3	2.77902e+08
2.5	2.89137e+08
4	1.92139e+08
4	2.90631e+08
4.5	6.83761e+07
5.1	8.78364e+07
5	1.56767e+08
4.5	1.9245e+08
4.5	2.91188e+08
3.5	5.86522e+08
4.9	330180496
5.5	3.17445e+08
5.9	5.22465e+08
6	4.24903e+08
6.4	5.6857e+08
8.1	3.2031e+08
8.1	2.39727e+08
7.2	4.83151e+08
6.9	332425722
7.5	1.86642e+08
7	1.64528e+08
7.7	1.23464e+08
8	8.51354e+07
7.8	6.36702e+07
7.4	5.16969e+07
7	7.49268e+07
5.6	1.12819e+08
6	1.38928e+08
6.4	8.12389e+07
5.8	7.16029e+07
6	3.26226e+07
5.7	2.34046e+07
4.9	1.54275e+07
4.8	1.10731e+07
4.6	7.6232e+06
5.3	6.75074e+06
5	5.95528e+06
5	2.20465e+06
5.6	1.46052e+06
6.1	1.29203e+06
6.1	1.87564e+06
6.4	1.09631e+06
6.1	8.32528e+06
6.5	10254976
6.5	1.42813e+07
6.4	2.34633e+07
6.9	1.911e+07
7	1.21232e+07
7.1	3.55747e+07
8.5	1.95192e+08
9	1.95508e+08
8.5	4.28676e+08
8.9	4.11837e+08
9.5	3.9601e+08
10	173336890
9.5	1.29462e+08
9.7	7.25693e+07
9	9.2812e+07
10.5	1.2467e+08
10.7	2.28493e+07
10	3.17455e+07
10.2	2.09965e+07
9.5	1.63398e+07
9.5	3.44249e+07
9	2.46758e+07
9.4	44111875
8.2	38805256
8.6	2.67704e+07
8.4	6.93091e+07
6.4	1.45035e+08
8.4	1.43784e+07
9	1.22093e+07
8.5	6.02855e+06
9.1	7.43136e+06
9.2	5.33781e+06
9	2638359
11.9	1.97564e+08
13.1	2.03508e+07
12.4	17934327
11.5	33263246
11	3.60707e+07
11.4	1.57815e+07
12.1	9236489
12.4	8.51257e+06
13.1	5.19123e+06
12.5	3.02489e+06
12.2	4.03694e+06
12.1	1915294
12.6	1.16749e+06
12.5	601810
12.1	336598
11.5	241238
12.2	213566
11.6	1.21272e+06
10.5	2.3433e+06
10.7	2.65434e+06
10.2	4.53856e+06
10	1.08183e+07
10.5	9.97925e+06
10.8	1.17886e+07
11.3	8.13613e+06
10	1.61156e+06
10	1.0651e+06
10.5	1.06699e+06
10	211936
9.7	134253
9.4	100389
8.6	104324
9	249222
7.5	345236
8	592485
7.5	1.59715e+06
8.2	1.3566e+06
8	1.81155e+06
8	4.32191e+06
7.3	5.52667e+06
7.9	9.10275e+06
8	1.21644e+07
8.8	1060720
8.8	594058
9.4	732184
9.4	45717.4
9	17616.6
10.1	6027.4
10.5	4159.3
11.1	3250.7
10.5	9517.8
9.8	27859.4
10.4	38872
9.9	51854.5
10.9	69530.7
11.6	35931
11.5	20123.2
10.9	15029.6
11.1	7754.2
10.4	321050
12.9	415289
12.9	286029
13.6	1124113
14	1.92803e+06
14.5	5.6685e+06
15.5	1.64297e+06
15	21231.8
15	15245.9
14.6	29524.4
14.5	46546.5
14	19475.7
13.5	5615.9
13.6	9622.2
13.1	8841.9
13.1	4751.1
12.9	1758.3
13	125032
13.4	167307
13.6	533641
12.6	119802
12.8	64421.9
12.7	40850.6
12.7	16428.3
13.1	19412.7
16.6	38112.1
17.1	48944.7
17.1	112018
16	25144.3
16.1	16625.6
15.5	12940.2
16.6	11957.7
17.2	9744.8
18.6	19791
17.6	4091.2
17.4	1786.3
18	2201.3
17.1	3056.1
17.1	2484.7
16.5	4426.7
16.1	5435.9
15.7	6406.4
15.8	2473
15	4054
14.2	6115
14.4	9647.7
13.4	27062.4
13.9	50445.5
14	233510
10	6.05972e+06

## Sheet: Viral load UA approximation
time, day	value, RNA copies/ml
1.75	2.26483e+06
1.85	4.77874e+06
1.9	7.25678e+06
1.95	9.69893e+06
2.05	1.21052e+07
2.1	1.44756e+07
2.15	1.68101e+07
2.2	1.91087e+07
2.3	2.13714e+07
2.35	2.35983e+07
2.4	2.57892e+07
2.5	2.79443e+07
2.55	3.00635e+07
2.6	3.21468e+07
2.7	3.41942e+07
2.75	3.62057e+07
2.8	3.81813e+07
2.9	4.01211e+07
2.95	4.20249e+07
3	4.38929e+07
3.1	4.5725e+07
3.15	4.75211e+07
3.2	4.92814e+07
3.3	5.10058e+07
3.35	5.26943e+07
3.4	5.43469e+07
3.45	5.59637e+07
3.55	5.75443e+07
3.6	5.90883e+07
3.65	6.05956e+07
3.75	6.20663e+07
3.8	6.35004e+07
3.85	6.4898e+07
3.95	6.6259e+07
4	6.75837e+07
4.05	6.88719e+07
4.15	7.01238e+07
4.2	7.13394e+07
4.25	7.25188e+07
4.35	7.36619e+07
4.4	7.47689e+07
4.45	7.58398e+07
4.55	7.68747e+07
4.6	7.78736e+07
4.65	7.88365e+07
4.75	7.97635e+07
4.8	8.06546e+07
4.85	8.151e+07
4.9	8.23296e+07
5	8.31134e+07
5.05	8.38607e+07
5.1	8.45699e+07
5.2	8.52412e+07
5.25	8.58746e+07
5.3	8.64704e+07
5.4	8.70288e+07
5.45	8.755e+07
5.5	8.80341e+07
5.6	8.84813e+07
5.65	8.88917e+07
5.7	8.92656e+07
5.8	8.96032e+07
5.85	8.99046e+07
5.9	9.017e+07
6	9.03995e+07
6.05	9.05934e+07
6.1	9.07518e+07
6.15	9.08749e+07
6.25	9.0963e+07
6.3	9.1016e+07
6.35	9.10344e+07
6.45	9.10181e+07
6.5	9.09674e+07
6.55	9.08825e+07
6.65	9.07636e+07
6.7	9.06108e+07
6.75	9.04243e+07
6.85	9.02043e+07
6.9	8.9951e+07
6.95	8.96645e+07
7.05	8.93365e+07
7.1	8.89068e+07
7.15	8.837e+07
7.25	8.77336e+07
7.3	8.70053e+07
7.35	8.61926e+07
7.4	8.53032e+07
7.5	8.43446e+07
7.55	8.33245e+07
7.6	8.22504e+07
7.7	8.113e+07
7.75	7.99709e+07
7.8	7.87806e+07
7.9	7.75668e+07
7.95	7.63371e+07
8	7.5099e+07
8.1	7.38602e+07
8.15	7.26283e+07
8.2	7.14108e+07
8.3	7.02154e+07
8.35	6.90497e+07
8.4	6.79213e+07
8.5	6.68377e+07
8.55	6.58067e+07
8.6	6.48339e+07
8.7	6.38236e+07
8.75	6.27246e+07
8.8	6.15471e+07
8.85	6.03013e+07
8.95	5.89975e+07
9	5.76459e+07
9.05	5.62566e+07
9.15	5.484e+07
9.2	5.34061e+07
9.25	5.19653e+07
9.35	5.05277e+07
9.4	4.91036e+07
9.45	4.77031e+07
9.55	4.63365e+07
9.6	4.5014e+07
9.65	4.37458e+07
9.75	4.25421e+07
9.8	4.14131e+07
9.85	4.03691e+07
9.95	3.94106e+07
10	3.84547e+07
10.05	3.74827e+07
10.1	3.64976e+07
10.2	3.55025e+07
10.25	3.45004e+07
10.3	3.34944e+07
10.4	3.24875e+07
10.45	3.14828e+07
10.5	3.04834e+07
10.6	2.94923e+07
10.65	2.85125e+07
10.7	2.75471e+07
10.8	2.65993e+07
10.85	2.56719e+07
10.9	2.47681e+07
11	2.3891e+07
11.05	2.30436e+07
11.1	2.22284e+07
11.2	2.1427e+07
11.25	2.06288e+07
11.3	1.98344e+07
11.35	1.90443e+07
11.45	1.82591e+07
11.5	1.74795e+07
11.55	1.67058e+07
11.65	1.59389e+07
11.7	1.51791e+07
11.75	1.44271e+07
11.85	1.36834e+07
11.9	1.29487e+07
11.95	1.22235e+07
12.05	1.15083e+07
12.1	1.08037e+07
12.15	1.01103e+07
12.25	9.42873e+06
12.3	8.75947e+06
12.35	8.10312e+06
12.45	7.46026e+06
12.5	6.83145e+06
12.55	6.21726e+06
12.65	5.61827e+06
12.7	5.03504e+06
12.75	4.46815e+06
12.8	3.91817e+06
12.9	3.38567e+06
12.95	2.87139e+06
13	2.37569e+06
13.1	1.8981e+06
13.15	1.43814e+06
13.2	995334
13.3	569210
13.35	159291

## Sheet: Viral load lungs
Sun J. et al., 2020, Clin Microbiol Infect			Wolfel R. et al., 2020, Nature [10.1038/s41586-020-2196-x]
time	value		time, day	value, RNA copies/ml
11	114060		10.1	3.14836e+08
11.9	243199		10.2	2.37399e+08
13	242088		11.2	6.84304e+08
14	5.06056e+06		11.2	1.09223e+08
14	5.57889e+07		12.2	1.6681e+08
16	1.85545e+06		12.2	4.80831e+08
19	1.72775e+06		13.2	1.6681e+08
20	7.43499e+06		13.2	8.83813e+07
19.1	377028		13.2	6.6643e+07
20.1	92116.1		12.2	3.78917e+07
21	68493.7		12.2	5.02515e+07
21.9	86232.1		11.2	23119832
23	1.80171e+06		10.2	1.62453e+07
25.1	346793		10.2	8.60728e+06
25.1	50234.5		8.1	2.78256e+06
24	23577		9.2	2.41625e+06
26	192336		10.2	1.5821e+06
28.1	824094		11.2	2.41625e+06
30	16183.4		11.2	7.47417e+06
27	3792.6		12.1	1.22496e+07
			12.2	4.56041e+06
			12.2	727895
			11.2	270988
			13.1	444130
			13.2	589000
			14.3	899545
			14.1	1.5821e+06
			14.2	5.25178e+06
			14.2	8.02074e+06
			14.2	1.0637e+07
			13.3	1.31454e+07
			13.2	1.74333e+07
			13.2	3.29034e+07
			14.1	4.36362e+07
			15.1	1.0637e+07
			16.2	9.23671e+06
			17.2	1.87081e+07
			17.2	1.79008e+08
			15.2	1.95518e+06
			15.2	1.03592e+06
			16.2	965327
			16.2	678294
			16.2	413865
			16.2	312071
			16.2	252522
			16.2	334892
			17.2	727895
			17.2	899545
			19.2	143578
			18.2	154078
			19.2	76072.2
			15.2	252522
			15.2	165345
			14.2	154078
			14.3	108264
			14.2	57361.5

## Sheet: Viral load lungs approximation
time, day	value, RNA copies/ml
8.45	655293
8.5	3.38988e+06
8.55	6.09462e+06
8.55	8.76954e+06
8.6	1.14147e+07
8.65	1.403e+07
8.65	1.66157e+07
8.7	1.91716e+07
8.7	2.16978e+07
8.75	2.41944e+07
8.8	2.66613e+07
8.8	2.90987e+07
8.85	3.15065e+07
8.9	3.38847e+07
8.9	3.62334e+07
8.95	3.85526e+07
8.95	4.08424e+07
9	4.31027e+07
9.05	4.53335e+07
9.05	4.75351e+07
9.1	4.97072e+07
9.15	5.185e+07
9.15	5.39635e+07
9.2	5.60478e+07
9.2	5.81028e+07
9.25	6.01285e+07
9.3	6.21251e+07
9.3	6.40925e+07
9.35	6.60307e+07
9.4	6.79399e+07
9.4	6.98199e+07
9.45	7.16709e+07
9.45	7.34929e+07
9.5	7.52858e+07
9.55	7.70498e+07
9.55	7.87848e+07
9.6	8.04909e+07
9.65	8.21681e+07
9.65	8.38164e+07
9.7	8.54359e+07
9.7	8.70266e+07
9.75	8.85884e+07
9.8	9.01215e+07
9.8	9.16259e+07
9.85	9.31016e+07
9.9	9.45486e+07
9.9	9.59669e+07
9.95	9.73566e+07
9.95	9.87177e+07
10	1.0005e+08
10.05	1.01354e+08
10.05	1.0263e+08
10.1	1.03877e+08
10.15	1.05102e+08
10.15	1.06312e+08
10.2	1.07489e+08
10.2	1.08621e+08
10.25	1.09723e+08
10.3	1.10797e+08
10.3	1.11842e+08
10.35	1.12858e+08
10.35	1.13846e+08
10.4	1.14803e+08
10.45	1.15731e+08
10.45	1.16628e+08
10.5	1.17495e+08
10.55	1.18331e+08
10.55	1.19136e+08
10.6	1.19909e+08
10.6	1.2065e+08
10.65	1.21359e+08
10.7	1.22035e+08
10.7	1.22678e+08
10.75	1.23288e+08
10.8	1.23864e+08
10.8	1.24406e+08
10.85	1.24914e+08
10.85	1.25387e+08
10.9	1.25825e+08
10.95	1.26227e+08
10.95	1.26594e+08
11	1.26925e+08
11.05	1.27219e+08
11.05	1.27476e+08
11.1	1.27697e+08
11.1	1.2788e+08
11.15	1.28025e+08
11.2	1.28132e+08
11.2	1.282e+08
11.25	1.2823e+08
11.3	1.2822e+08
11.3	1.28171e+08
11.35	1.28082e+08
11.35	1.27953e+08
11.4	1.27783e+08
11.45	1.27573e+08
11.45	1.27321e+08
11.5	1.27027e+08
11.55	1.26692e+08
11.55	1.26314e+08
11.6	1.25894e+08
11.6	1.2543e+08
11.65	1.24924e+08
11.7	1.24374e+08
11.7	1.23779e+08
11.75	1.23141e+08
11.8	1.22458e+08
11.8	1.21729e+08
11.85	1.20956e+08
11.85	1.20136e+08
11.9	1.19271e+08
11.95	1.18359e+08
11.95	1.174e+08
12	1.16395e+08
12.05	1.15341e+08
12.05	1.1424e+08
12.1	1.13091e+08
12.1	1.11658e+08
12.15	1.09405e+08
12.2	1.07111e+08
12.2	1.05547e+08
12.25	1.04168e+08
12.25	1.02753e+08
12.3	1.01305e+08
12.35	9.98261e+07
12.35	9.83178e+07
12.4	9.67827e+07
12.45	9.52228e+07
12.45	9.36403e+07
12.5	9.20373e+07
12.5	9.04161e+07
12.55	8.87787e+07
12.6	8.71274e+07
12.6	8.54642e+07
12.65	8.37913e+07
12.7	8.2111e+07
12.7	8.04252e+07
12.75	7.87363e+07
12.75	7.70464e+07
12.8	7.53575e+07
12.85	7.36719e+07
12.85	7.19917e+07
12.9	7.03191e+07
12.95	6.86563e+07
12.95	6.70053e+07
13	6.53683e+07
13	6.37476e+07
13.05	6.21452e+07
13.1	6.05633e+07
13.1	5.90041e+07
13.15	5.74697e+07
13.2	5.59622e+07
13.2	5.44822e+07
13.25	5.30048e+07
13.25	5.15215e+07
13.3	5.00328e+07
13.35	4.85388e+07
13.35	4.70399e+07
13.4	4.55364e+07
13.45	4.40286e+07
13.45	4.25169e+07
13.5	4.10014e+07
13.5	3.94825e+07
13.55	3.79605e+07
13.6	3.64358e+07
13.6	3.49086e+07
13.65	3.33792e+07
13.7	3.18479e+07
13.7	3.03151e+07
13.75	2.8781e+07
13.75	2.72459e+07
13.8	2.57102e+07
13.85	2.41741e+07
13.85	2.2638e+07
13.9	2.11022e+07
13.95	1.95669e+07
13.95	1.80325e+07
14	1.64992e+07
14	1.49674e+07
14.05	1.34374e+07
14.1	1.19095e+07
14.1	1.03844e+07
14.15	8.86583e+06
14.2	7.35204e+06
14.2	5.84021e+06
14.25	4.32755e+06
14.25	2.81121e+06
14.3	1.2884e+06

## Sheet: Immunoglobulins
IgA Iyer A. S. et al., 2020, Sci Immunol [10.1126/sciimmunol.abe0367]			IgG Iyer A. S. et al., 2020, Sci Immunol [10.1126/sciimmunol.abe0367]			IgM Iyer A. S. et al., 2020, Sci Immunol [10.1126/sciimmunol.abe0367]
time, day	value, μg/ml		time, day	value, μg/ml		time, day	value, μg/ml
6.1	0.3		6.1	0		6	0.3
7.2	0.3		7	0		6.9	0.3
8	0.4		7	0		6.8	0.3
7.9	0.4		7	0.1		8.9	0.3
7.9	0.5		8	0.1		10	0.3
9.3	0.6		8.9	0.1		10.9	0.3
9.3	0.3		10	0.1		9.9	0.3
10.1	0.3		10	0		8.9	0.3
11.2	0.4		9.2	0		10.8	0.4
11	0.5		10	0		8.9	0.3
11.1	0.3		11.1	0		8.9	0.6
10.1	0.7		11.1	0		8.9	0.7
10	0.9		12	0		6.1	0.7
9.2	0.9		12	0		6.9	0.8
9.4	0.8		13	0		6.9	0.8
8.1	0.8		13	0		9	0.9
7.2	0.7		13.9	0		9.8	1
7.1	0.8		15	0		10.7	1.3
8	1.3		16.1	0		7.9	1.1
7.3	1.4		16.9	0		7.9	1.3
7.1	1.7		18	0		7.9	1.4
8.2	2.4		19.1	0		6.8	2
9	2		20	0		6.8	2
10	1.4		20	0		6.7	2.6
10.1	1.2		20	0.1		7.7	3.8
12.1	1.3		18.9	0.1		8.8	5.1
12.1	1.7		17.8	0.1		10.6	11.4
11.3	2		15	0		11.8	20.3
13.1	2.2		14.1	0.1		11.8	36.2
12.1	3.2		13	0.1		7.6	44.2
13.1	3.2		11.9	0.1		13.6	96.9
12.1	4.5		11.1	0.1		14.5	66.8
9.1	6.1		11.9	0.1		14.6	58.4
7.4	5.7		12.8	0.1		15.5	64.7
8	10		10	0.1		18.8	67.1
11.2	23.8		11.1	0.1		16.6	49.4
12.2	9.7		10.8	0.1		16.6	37.6
13.1	9.5		10	0.1		15.6	37.6
13.2	12.3		9.1	0.1		15.7	26.8
14.1	11.9		8	0.1		14.6	25
14.2	9.5		6.1	0.1		13.7	14.5
15.2	13.2		6.9	0.2		13.9	12.3
14.4	19.4		7.8	0.2		12.8	9.7
16.1	21		7.8	0.2		11.7	8.1
16.2	18		8.9	0.2		13	7.9
16.9	27.1		8.9	0.2		11.6	5.2
18	25.7		10.8	0.2		12.7	5.8
19.1	25.1		9.9	0.3		13.8	6.4
18	36.8		9.9	0.4		13.7	4.3
18	42.9		9.1	0.3		13.7	3.9
16.9	44.1		8	0.4		13.8	3.3
16.9	55.5		6.9	0.3		11	2.6
16.3	48.8		11.9	0.1		10.2	2.2
16.2	44.1		11.9	0.1		8.7	1.9
15	36.8		13	0.2		11.8	1.7
15	83.5		13	0.2		12.7	1.7
12.3	75.4		11.9	0.2		11.8	0.7
9.2	92.5		11.9	0.3		11.9	0.5
17.3	92.5		11.9	0.3		12	0.5
14.3	7.2		12.9	0.4		12	0.3
15.2	8.1		11.8	0.5		12	0.3
15.2	5.4		14	0.3		13.1	0.3
14.4	5.1		13.8	0.2		14	0.3
14.1	4.3		13.8	0.2		15	0.3
14.1	3.8		14.1	0.1		16.1	0.3
15.2	4.1		14.1	0.1		16.9	0.3
14.4	3.4		14.1	0.1		15.8	0.3
15.1	3.2		14.1	0.1		17.9	0.3
15.1	2.6		15	0.1		19	0.3
15.1	2.3		16.1	0.1		20.1	0.3
15.9	2.9		15	0.1		23.9	0.3
14.2	1.9		16	0.1		13.9	0.3
15	1.5		15.8	0.1		13.8	0.4
14.1	1.1		16.9	0.1		13.7	0.5
13.3	1.4		18	0.1		13.9	0.6
12.4	1		16.9	0.2		12.9	0.6
13	0.9		16	0.2		12.9	0.8
13	0.8		16	0.2		13.9	0.8
13.1	0.6		16	0.1		13.6	1
14.1	0.6		14.9	0.2		13.7	1.3
14.1	0.7		14.9	0.2		14.7	1
14	0.9		14.9	0.3		16	0.9
15	0.9		14.9	0.4		15.7	1
15	0.8		16	0.3		15.7	1.2
15.1	0.7		16	0.5		15.3	1.5
15.1	0.6		16.2	0.4		14.6	1.4
16.1	0.5		17.1	0.3		14.8	0.7
16	0.5		17.1	0.2		15.1	0.5
14.2	0.4		17.9	0.2		16	0.5
13.1	0.5		18.2	0.2		16	0.4
12.4	0.3		17.9	0.3		16.7	0.7
13.1	0.3		17.9	0.4		16.8	0.8
13.5	0.3		17.9	0.4		17.9	0.7
14.7	0.3		18.8	0.4		16.5	1.1
16.2	0.3		19	0.2		17.7	1.2
17	0.3		19.7	0.3		18.7	1
18.2	0.3		19.9	0.2		16.9	1.5
18.9	0.3		20.1	0.4		16.8	1.7
20.2	0.3		20.1	0.1		16.6	2
21.2	0.3		19.9	0.1		17.6	1.7
22.5	0.3		21	0.1		17.6	2
22.9	0.3		22.1	0.1		17.8	2.3
23.9	0.3		22.9	0.1		17.7	2.9
25.1	0.3		23.8	0.1		18.7	1.8
26	0.4		22.1	0.2		20.1	1.8
25.4	0.8		20.1	0.5		14.9	2.3
22.1	0.8		17.9	0.5		15.8	2.4
20	0.6		17	0.5		15.8	3
20.2	0.8		17	0.7		15.8	3.4
19.2	0.8		17.9	0.6		16.8	3.3
19.3	0.9		14.9	0.7		16.8	2.8
20.5	1		16.1	0.8		14.9	3.5
20.3	1.3		15.1	1		15	2.8
20.2	1.6		11.8	0.8		16.9	2.4
20.3	1.8		12	0.9		14.7	4.9
21	1.7		9	0.7		15.7	5.3
19.2	1.8		6.8	1		15.7	6.2
19.1	1.4		9	1.2		16.7	5.5
18.3	1.8		7	3.5		16.7	5.8
18.3	1.6		9	2.8		16.7	6.5
18.3	1.4		12.9	1.2		17.7	5.5
18.4	1.1		12.9	1.5		17.8	4.5
18.3	0.9		14	1.4		17.8	4.2
17	1		12.9	2		18.8	4.6
17	1.2		11.8	3.5		18.8	5.1
17.1	1.4		12.6	3.1		19.8	4.9
17.1	1.6		16.8	1.2		19.8	5.5
17	2		15.9	1.5		19.8	6.7
16	1.8		14.8	1.6		20.8	6.7
16	1.5		15	2.2		20.8	5.9
16	1.3		14.8	2.8		20.8	4.5
16	1.1		13.7	3.6		20.8	3.9
16	1		13.7	4.5		21.1	3.1
16.1	0.8		13.7	5.1		19.6	3.3
17.9	2.8		13.7	7.4		19.6	3
18.8	2.3		15	7		18.8	3
18.9	2.5		15	9.2		19.7	2.5
18.9	2.9		15.8	10.3		19.9	1.5
19	3.5		14.5	13.5		20	1.3
20.1	3.8		10.8	12.8		20	1.2
20.2	2.7		8	22		20	1
20.2	2.3		19	0.9		20.1	0.7
20.2	3		19.8	0.8		20.1	0.5
21.1	2.8		20	1		20.7	0.7
21	3.5		19.8	1.1		21.9	0.7
21	4		18.7	1.3		21.8	0.5
22.1	3.8		17.9	1.4		22.9	0.7
22.1	3.5		16.8	1.6		23.8	0.5
23.2	2.9		16.8	2		25.2	0.4
23.1	2		16.8	2.1		27	0.3
17.3	3.6		15.7	1.9		27.1	0.3
17.3	4.5		15.9	2.2		29	0.3
15.9	5.4		15.9	3.1		29.8	0.4
16	5.8		15.9	3.6		30.5	0.7
17	5.8		16.7	3.1		29.3	0.8
17	6.6		16.7	2.6		25.8	0.6
16.9	7.9		17.8	2.1		26	0.9
16.8	9		18.7	2.2		25	0.9
16	8.8		18.7	2.6		23.9	1.1
17.9	10.2		17.6	3.6		23	1
18.1	7.5		16.9	3.9		23	1.5
18.3	6.5		15.9	4.8		24.2	1.4
18.3	5.4		16.7	5.1		24.3	1.7
18.2	4.5		18	5.3		23.9	2.3
18.9	6.6		17.8	6.3		21.6	1.9
19.7	6.6		16.7	9.2		22.1	3
20.3	5.3		17.8	9.7		22.1	3.4
18.9	4.3		17.6	8.7		22.9	3.5
20.9	7.2		18.9	8.7		22.8	4.6
20.9	9		18.9	7.4		21.7	4.3
20.1	9.5		19.9	6.6		21.9	4.3
20.2	11.9		19.7	5.6		22.7	4.8
20.1	15.8		19.7	5.1		22.6	6.7
19.1	14.7		20	4.3		22.8	8.2
19	13.2		20	3.5		22.8	9.1
22.1	12.9		19.8	2.4		22.1	10.1
22	11.4		20.7	1.7		14.8	8.5
21.1	14.7		20.9	1.4		14.6	10
21.1	11.9		20.9	0.7		15.9	8.8
22	9		23.1	0.5		15.6	7.1
22	7.9		25.1	0.3		14.8	15
23.1	10.5		24.9	0.2		15.5	13.1
23.2	12.6		27.1	0.1		15.6	14.6
23.3	14.7		28.1	0.1		16.8	12.7
23.3	16.7		27.1	0		16.7	15.1
23.4	19.9		33	0		16.7	16.1
23.1	23.2		34	0		16.7	17.3
23.2	25.1		37.1	0		17.7	36.4
23	28.5		33.8	0.1		17.5	35.2
22	17.1		39	0		17.9	23.4
22.2	26.4		41	0		17.9	18.5
22.2	29.3		42	0.2		17.8	15.1
22.1	34.1		40.9	0.2		17.9	11.9
21.3	27.8		38.7	0.3		17.9	10
21.2	25.1		35	0.2		17.8	8.5
20.1	26.4		32.9	0.3		17.8	7.2
20.1	29.3		30.9	0.3		18.6	9.7
20.3	37.8		28.1	0.3		18.6	11.9
21.2	40.8		27	0.3		18.7	13.2
21.1	44.1		27	0.3		18.7	17.3
22.2	45.2		25.7	0.4		18.7	20.5
22.1	52.7		28.9	0.4		18.7	24.3
21.8	61.4		25.9	0.8		18.7	27.8
23	58.4		26.7	0.8		18.5	35.2
23	51.4		23.7	0.8		19.7	49.5
21	56.9		22.8	1.4		19.7	40.4
21	68.1		23.7	1.4		20.9	56.8
20.3	61.4		21.9	2		20.6	88.2
20.2	47.6		26.9	1.4		21.9	56.8
22.1	92.5		26.9	1.2		22.4	58.8
29.1	94.9		25	2.1		22.4	63
28.1	73.5		25	1.9		22.6	51.4
28.1	61.4		26.1	2.2		21.5	49.6
29.1	63		26.9	2.4		20.7	47.9
30.2	59.9		25.8	3.3		20.7	40.5
26.2	75.4		25.8	4.1		20.7	33
26.2	61.4		24.7	3.9		20.8	28.8
26.2	48.8		24.7	4.3		19.8	31.9
27.3	41.9		24.7	5.1		19.6	27.8
25.3	42.9		23.4	4.8		19.8	25.1
26.1	30		24.1	3.6		20.8	25.2
25	27.8		22.8	3.9		20.8	19.2
25.1	24.5		23	2.9		20.9	14.1
25	22.1		21.7	2.9		19.9	16.7
25	18.5		21.1	3.3		19.9	12.3
25.1	16.2		20.8	6		19.9	10.8
25.1	14.3		20.8	7		19.9	9.1
25.1	12.3		22.8	6.6		21.7	12
24.2	11.9		22.5	6		21.8	15.7
24	16.7		22.8	4.8		21.8	18.6
24	22.7		23.8	6.6		21.5	25.2
24	27.8		24.1	7.4		21.8	28.9
24	32.4		23.8	9.2		21.8	33
28.1	32.4		25.8	5.1		22.6	34.2
27.2	25.1		21.7	8.7		22.6	36.6
27.2	21.5		21.7	9.7		22.7	22.8
27.3	17.1		21.9	10.9		22.7	14.7
26	17.5		20.8	12.1		22.7	12.8
26.2	15.8		19.7	10.9		23.7	25.2
27.1	13.2		18.8	15		23.7	23.6
27.3	9.7		18.8	16.8		23.7	20.6
26.2	8.8		20.1	18.7		23.7	18
24.2	8.4		19.7	15		23.7	15.7
24.8	7.3		18	14.3		23.6	12.8
23.8	5.8		16.7	15		23.7	11.2
23.2	6.8		16.9	19.8		23.8	9.1
23.1	5.5		16.6	23.3		24.8	9.1
24.2	4.3		17.9	20.9		24.8	7.7
24.1	3.2		17.7	26		24.8	6.7
25.1	3		18.8	30.6		24.7	5.1
25	3.4		15.8	32.3		25.7	5.9
25	5.1		16.6	42.4		25.9	4.3
26	5.3		15.7	77.2		25	3.9
26.1	4.3		16.6	65.5		25	3.2
26.2	3.5		17.5	69.2		25.9	2.7
26.2	2.9		19.6	62.1		25.9	2.3
26.3	2.3		19.6	55.7		25.9	2
25.3	1.9		18.8	47.3		27.4	1.4
25.3	1.7		19.6	38		27	2.8
27.1	0.7		19.9	34.1		27	3.7
27.1	0.3		20.5	32.3		27.7	3.3
28	0.3		20.7	28.9		27.8	4.1
29	0.3		21	23.3		27.8	4.7
29	1.2		20.8	19.8		28	6.5
28.9	1.5		20.7	81.5		27.8	7.2
28.2	1.4		20.7	73.1		26.5	8
27	1.9		28.5	96		26.4	9.8
27	2.3		27.6	81.5		25.9	9.8
27	2.9		25.5	73.1		26.5	11.2
27	3.4		25.9	69.2		26.5	13.3
27	4.3		22.6	77.2		26.8	16.9
27	6.1		22.7	65.5		26.5	20
28	6		22.7	55.7		25.8	18
27.9	5.3		21.8	44.8		25.8	14.2
29.2	4		21.6	40.1		24.9	16.3
29.3	3.2		21.8	34.1		24.8	17.4
27.9	3.2		21.8	26		24.7	19.9
28	2.8		21.8	20.9		24.7	34.3
28.8	5.1		21.6	15.9		24.7	40.6
29.1	6		21.6	13.5		24.7	59
30	6.5		22.9	13.5		26.3	91.8
30.1	5		22.7	16.8		28.3	85.9
30.1	4.5		22.7	20.9		26.7	61.1
30.2	3.8		22.7	26		26.6	45.1
30.2	3.2		23.8	22		27.5	46.7
31.2	2.9		23.8	18.7		28.9	43.7
31.1	1.8		23.8	12.8		28.8	39.4
31.2	1.5		24.9	10.3		28.8	33.3
32.9	2.8		24.9	13.5		27.8	33.3
32.1	3.6		24.9	15.9		27.8	35.6
31.2	4.6		24.9	22		28.8	29.1
31.9	5.7		24.7	10.3		27.7	23.7
32	6.6		25.5	11.5		27.8	22.1
33.1	6.3		25.8	14.3		26.9	29
33	8.6		25.7	16.8		26.9	33.2
32	9.5		25.7	19.8		26.1	36.7
32	11.4		25.7	24.6		25.9	31
30.9	11.4		25.7	28.9		28.6	20.7
30.1	12.6		24.6	27.4		29.6	23.7
29	9.7		24.6	32.3		29.7	21.4
29.2	8.1		24.6	38		30	16.4
29.3	15.4		23.5	40.1		30	13.8
29	17.1		23.8	32.3		30	12.5
28.4	16.2		23.5	34.1		28.7	14.3
28.4	14.7		26.6	7.8		27.7	14.2
29.2	19.9		26.6	7.4		27.9	10.9
29.1	23.8		26.6	7.4		28.8	7.2
29.1	30		26.7	6.3		29.1	6.3
30.1	35		26.7	4.5		29.9	5.9
30.1	30		27.8	4.5		29.8	6.8
31.3	25.7		27.7	6		29.8	8.6
30.1	18		28.6	5.1		31	9.8
30.1	15.8		29.1	3.9		30.7	11.3
31	17.5		28.8	3.5		31.7	17.5
31	19.4		27.3	2.8		31.8	15.3
32.1	19.4		26.8	12.1		31.8	13.4
32.1	15		26.8	14.3		31.8	11.7
32.2	13.2		26.6	19.8		31.8	9.5
33.2	16.2		26.8	27.4		29	4.8
33.2	13.9		26.8	34.1		28.7	3.4
33.1	12.3		26.8	38		28.9	2.9
33.1	10.8		27.4	34.1		28.9	2.5
33.9	15		27.6	47.3		28.9	2.1
33.9	13.2		28.7	69.2		28.8	1.5
34	11.9		28.7	52.7		30	1.3
34	20.4		28.9	44.8		30.8	1.9
33.9	23.8		28.7	34.1		31.8	2.1
32.9	23.8		28.7	30.6		30.8	2.3
33	25.7		28.8	24.6		31.2	2.8
34	38.8		28.3	20.9		31	3.4
33.2	50.1		28.8	17.7		30.2	3.1
31.9	45.2		28.8	14.3		32.8	2.3
32.3	56.9		28.8	12.8		32.9	2.6
32.2	83.5		27.9	24.6		32.9	3.4
38.2	92.5		27.7	19.8		32.9	4
36.2	92.5		27.7	17.7		31.8	4.7
36.1	61.4		27.9	15		31.8	3.9
38.2	47.6		29	7.8		32.7	5
40.1	52.7		29.9	6.3		32.7	5.9
40.1	63		29.9	5.3		32.1	6.1
42	51.4		29.7	3.9		33.8	6.8
43.4	51.4		31	3.6		33.8	7.8
45.8	54.1		30.8	3.1		35.1	7.8
46	46.4		31.5	2.6		34.9	6.6
47.5	38.8		31.7	3.6		34.9	5.2
42.1	33.2		30.8	1.9		35	4.1
40.5	27.1		32.8	1.1		33.7	4.1
39.6	27.1		33.9	1.8		33.8	3.6
37.2	27.8		33.6	2.1		33.7	1.9
36.4	21.5		34.7	1.8		34.5	1.8
36.3	17.1		36.7	1.7		35	1.2
38	21		33.8	3.9		36	1.2
36.9	16.2		32.7	5.3		37.3	1
37.1	14.3		32.7	7		37.1	0.7
37	11.1		30.5	10.3		37.5	0.8
37.1	9.5		30.5	8.7		34.1	0.3
36	10.8		29.9	9.2		33.9	0.3
36	12.3		29.9	14.3		33	0.3
35.1	13.2		29.8	18.7		36.9	0.3
35.2	11.1		29.8	24.6		39.1	0.3
36	8.1		30	30.6		41.2	0.3
34.1	7.9		30.9	24.6		42.2	0.3
34.2	7.2		31.1	23.3		44	0.3
34.1	5.3		31.8	28.9		45.9	0.3
34.5	4.5		31.7	77.2		47	0.3
35.2	4.8		31.8	44.8		46	0.5
35.1	5.4		32.8	52.7		43.1	0.4
36.1	5.7		32.6	40.1		41.8	0.9
36.1	5		33.9	44.8		39.7	1.5
37.2	5.1		33.7	38		37.9	1.3
37.1	6.5		33.7	32.3		37.9	1.6
38.2	6.3		33.9	26		38.2	2
38	5.4		34	22		36.4	2.3
39.2	4.9		32.6	30.6		37.1	1.9
38	3.9		32.9	26		36.1	2
38	3.3		32.9	22		36.1	3
36.9	3.5		32.9	18.7		38	2.9
36.9	3.1		32.9	15.9		39.2	3
36.9	2.7		33.5	16.8		39.9	3.2
35.9	3.2		32	16.8		38.7	2.2
35	3.2		31.8	15		38.7	2.4
34.1	3.5		31.8	12.8		40.8	2.2
34	2.3		32.7	8.7		41	2.5
34.1	1.9		34	10.9		41.8	1.8
34.2	1.4		34.9	8.7		42.7	2
35.4	1.3		34.9	9.7		43	1.3
37.3	1.7		33.8	6.6		43.7	1.2
40.3	2		33.8	6		44.1	1
41.1	1.9		34.9	6		44.8	1.1
41.3	2.3		35.8	5.1		46	1
39.1	14.7		35.7	7		46.9	1.2
40	16.2		35.7	8.7		46	1.5
41.2	18		37	9.2		43.8	1.7
41.1	16.2		36.8	7		43.8	2
42	18		36.8	6		43.8	2.2
42.2	12.6		36.8	4.3		43.8	2.7
42.2	10		37.9	6		41.9	2.9
40.2	11.4		37.9	7.4		41.9	3.3
39.5	11.6		37.9	9.7		41.9	4.7
39.4	10		37.9	13.5		42.6	4.3
40.2	9.7		36.8	12.8		43	2.9
40.1	6		35.5	12.1		41	3.1
40.9	5.5		36.8	15.9		41	4
41.8	5.1		36.8	20.9		41	4.6
41.8	5.8		35.7	26		39.7	4.9
42.9	5.1		34.8	27.4		39.9	4.1
44.1	5.5		35.9	38		38.9	5.8
44.1	6		35.6	47.3		39.1	4.6
44.1	7		35.8	65.5		39.1	3.6
44.1	7.9		35.8	73.1		37.8	6.6
42.9	8.6		34.8	86.1		38	5.6
43	9.7		36.5	65.5		38	4.7
44.2	10.2		36.7	55.7		37	5.4
45	11.9		36.5	44.8		37.1	4.5
45	14.3		38	38		37.2	4.1
45	20.4		37.8	36		36.9	8.4
45.9	15.8		38.9	30.6		36.9	9.6
45.9	11.9		38.9	26		35.5	10.6
47	11.9		38.9	20.9		35.8	9.6
48.1	12.6		38.9	17.7		33.8	13.4
47.9	16.7		37.8	23.3		33.8	12.1
49.3	17.5		37.8	19.8		33.9	10.6
50.1	23.2		38.7	12.8		32.8	10.2
49.3	45.2		39.6	12.8		33	18.2
51.3	39.8		39.8	17.7		33.9	20.1
50	16.2		39.8	23.3		34.8	18.2
50	13.9		39.8	30.6		34.8	16.4
50.1	11.1		39.5	38		35.8	19.5
51	10.8		40.9	36		35.8	23.1
51.9	10.8		41.7	40.1		36.6	19.5
49.4	9.5		41.7	52.7		36.9	13.9
49.2	7.7		40.9	20.9		37.7	23.1
49.3	6.3		40.7	14.3		30.8	29.1
48	8.4		38.8	8.7		31.6	40.9
48.2	10.8		38.8	7.4		32.8	65.8
47.1	8.6		40.1	8.7		32.8	78
47.2	7.2		39.8	7		33.8	83.6
47	5		40.9	7.4		34.8	61.6
48	4.4		40.9	6.3		34.8	50.3
47.1	3.9		42.2	6.3		33.6	37
46.1	4		41.8	4.8		35.6	53.9
46.1	3.2		41.6	3.6		36.7	44
46.2	2.8		40.7	4.1		38.7	50.5
46.2	2.3		39.4	3.5		39.8	68.6
47.3	3.3		38.6	3.6		41.7	54.2
47	2.4		39.9	2.1		43.8	50.8
47.1	2		40.6	2.1		44.9	33.8
44.1	2.9		41	0.8		42.8	24.1
43.5	2.6		43.8	0.8		41	32.6
43.5	3.2		41.1	0.5		41	21.7
43.3	3.9		46.9	0.2		39.8	26.6
42.1	3.7		46.7	0.7		40.1	17.1
42	2.9		47.9	0.8		40.1	13.9
41.3	3.4		47.7	1.3		39	12.6
41.3	2.9		47.7	1.7		40.1	10.3
40.1	3.9		44.9	1.2		39.7	8.4
39.1	3.2		45.7	1.9		40.9	10.3
38.8	1.2		45.5	2.4		40.8	8.7
37.2	0.7		42.9	3.6		40.9	7.3
33.1	0.3		44	6.6		41.7	11
33.1	0.3		42.9	7.4		42.9	10.7
33.7	0.3		41.6	8.3		41.9	7.9
34.6	0.3		41.8	10.9		43	6.6
38.8	0.3		42.9	9.7		43	5.6
41	0.3		42.8	12.8		43.9	7.9
40.9	0.3		42.6	15		44.8	8.4
42.1	0.8		43.5	12.1		44.8	7.6
41.9	1.2		43.9	10.3		44.7	6.2
42.9	1		44.8	10.3		43.6	16
43	1.4		45	13.5		45.7	15
43.1	1.7		44.8	17.7		45.6	23.3
44.2	1.8		43.7	17.7		47.9	25.9
43.9	1.4		41.8	16.8		47.9	38.9
44.8	1.2		42	20.9		50.7	41.7
45.8	1.4		41.9	27.4		53.6	40.5
46.8	1.4		42.6	28.9		53.7	20.5
47.9	1.4		42.6	23.3		51.7	18.5
48.1	1.3		42.8	19.8		50.2	24.2
48	1.1		43.5	26		48.9	10.7
48	0.9		43.7	32.3		47.9	7.9
48.2	0.8		43.9	36		47.2	10.4
46.4	0.5		45.2	44.8		46.8	11.5
44.1	0.3		45.8	36		50.9	9.1
47.1	0.3		45.8	26		48.9	6.2
47.8	0.3		46.5	26		48.9	5.1
49.1	1		46.5	20.9		47.8	6.2
49.1	1.2		47.8	24.6		47.9	5.1
49.3	1.4		47.8	18.7		46.9	6
48.9	1.8		47.8	14.3		46.9	4.7
48.9	2.2		46.9	17.7		47.5	4
48.9	2.6		46.9	15.9		45.9	4.4
49.1	3.5		47	12.1		45.7	3.5
50.1	3.9		45.9	12.1		46.9	2.9
50	5		45.9	17.7		46.9	2.3
50.1	6.1		47.8	11.5		46.9	2
50.4	7		47.8	10.3		47.8	2
52	6.5		46.8	8.7		47.7	2.6
53	6.8		45.7	8.7		45.9	3
53	5.8		45.9	7.8		45.8	2.6
52.8	4.4		46.8	6.6		46	2
52.1	3.7		47.6	5.6		48.8	1.9
52	3.2		46.8	5.1		48.8	2.4
52	2.9		46.8	4.1		48.9	3.3
50.8	2.9		45.9	4.8		49.8	4.2
50	2.8		45.9	4.3		52	5.3
50.2	2.3		47.7	2.6		52.8	6.7
49.8	1.5		47.5	44.8		53.7	6.7
49.9	1.3		49.7	47.3		54.5	5.3
51	1.3		51.7	36		54.5	9.4
51.9	1.2		55.5	62.1		54.8	11.2
53	1.2		53.8	44.8		54.9	15.2
52.9	1		53.8	38		56.7	9.1
53.1	0.7		54.7	38		59.9	10.5
52.4	0.7		48.9	24.6		59.7	39.4
51.5	0.7		48.7	20.9		62.9	42.3
51.2	0.4		50	19.8		63.8	8.6
52	0.3		50	17.7		72.8	21.7
54.1	0.3		48.7	15		55.8	4
54.9	0.3		49.6	12.8		55.1	3.8
57.1	0.3		48.9	9.7		55.1	3
57.1	0.4		50.9	9.7		56	3.2
57.2	0.4		50.6	15		58	3.4
56	0.6		51.5	12.8		59.2	4.6
55.1	0.8		51.9	10.3		59.8	6.8
55.1	0.9		53	9.7		61.2	7.5
53.9	0.9		52.8	15.9		60.7	5.5
54.1	1.1		51.9	22		59.8	3.3
54.7	1.3		54.5	26		59.1	2.9
55.9	1.1		54.7	23.3		57.9	2.4
55.9	1.2		54.7	17.7		55	2.3
56	1.5		57.7	32.3		55	2
56.2	1.9		60.7	40.1		53.9	2.3
56.1	2.5		59.5	32.3		54	1.9
55.2	2.9		61.9	24.6		52.9	2.5
54.2	2.9		59.5	19.8		52.8	2.1
52.5	2.6		59.9	16.8		51.7	2.7
53	2.4		60.8	16.8		51.9	2.3
52	2.3		60.8	13.5		49.9	2.8
53.9	4.5		59.9	11.5		50.8	1.9
54.1	5.1		59.7	8.7		50	1.5
54.2	5.5		58.9	12.1		50	1.2
54.1	7		58.7	8.7		49.9	1
55.1	6.1		58.7	7		48.6	0.9
55	5.1		58	10.9		49	0.8
53.5	15.4		58	8.7		48.2	0.9
54.3	14.7		56.7	12.8		48	0.7
55.1	18.5		55.8	15.9		46.8	0.9
55.1	13.6		53.7	15		47	0.7
55.2	11.1		53.9	13.5		46.7	0.6
54.2	25.1		53.9	11.5		47.8	0.6
55.3	30		55	13.5		47.8	0.5
55.3	38.8		54.8	10.9		49.1	0.5
56	24.5		54.8	8.7		49	0.6
57.1	24.5		54.1	8.7		48.8	0.6
57.9	25.7		53.7	7		50	0.7
60.3	23.2		54.8	6.6		49.9	0.5
61.1	22.7		56.1	10.9		49.9	0.4
61.1	15.8		55.8	9.7		48.1	0.3
60.3	16.2		55.8	7.8		48.1	0.3
60.1	12.9		55.9	6.3		52	0.3
59.3	11.1		56.9	9.2		53	0.3
56.1	7.7		56.7	6.6		54	0.3
55.9	5.5		57.8	6.6		55.5	0.3
56.2	3.9		52.8	6.6		56	0.3
64.8	22.1		53	6		56	0.3
65.9	21.5		52.8	4.5		57.2	0.3
65.3	13.6		51.7	6.3		57.1	0.4
66.1	9		49.8	8.3		56.9	0.4
62.2	9.5		48.9	7.8		56.9	0.5
59.9	6.6		48.7	5.3		57.6	0.4
60	7.5		48.7	4.5		54.8	0.5
60.1	5.3		48.7	3.6		53.3	0.5
60.9	5.7		48.8	2.6		53.3	0.6
61.9	6.1		48.8	2.4		51.9	0.6
61.2	4.4		49.8	3.5		52.1	0.8
62	3.6		49.8	4.5		52.2	1
62	2.9		50.7	3.6		51.1	0.8
60.4	3		50.7	2.8		52.9	1
60.2	3.6		49.9	1.5		52.8	1.4
59.1	3.6		51	1.4		52.8	1.7
59.2	4.6		50.7	1.2		53.9	1.4
58.3	4.3		51.8	1.2		55	1.5
57.1	4.4		53.1	1.2		55	1.7
57.1	5.3		54	1		55.7	1.7
58.1	5.8		52.1	0.4		55.8	1.4
57	2.4		55.1	0.4		56.9	1.6
58.2	2.9		56	0.3		57.7	1.8
57.3	1.5		52.5	1.9		53.8	0.8
57.2	2		51.6	2.2		55.2	0.7
58.1	1.7		52.7	2.2		56.2	0.8
58.8	1.5		52.6	3.5		56.8	0.7
58	1.2		53.7	2.5		57.2	0.8
57.1	1		54.8	3.1		58	1
58.7	0.8		54.6	3.9		57.8	0.8
59.9	1.3		54.8	5.1		58.1	0.6
60	1.1		55.7	4.8		58.8	0.7
61	1.3		55.9	3.1		60	0.7
61	1.5		56.5	5.1		60.1	1
61.2	2		56.7	4.1		60	1.3
60.1	1.8		57	3.5		60.9	1.4
62.5	2.1		56.8	2.8		60.1	1.8
63.9	1.8		57.8	3.5		62	2.4
64.1	1.4		55.9	2.2		62	1.8
65.2	1.4		54.8	1.6		62.6	1.8
62	1		57	1.4		64	3.6
62.1	0.8		48.1	0		66.8	5.9
62	0.6		53.7	0.1		67.6	5.7
60.1	0.3		58	0.2		74.2	6.2
63	0.3		61.9	0		81.8	5.3
63.1	0.5		63	0.1		67.9	1.8
63.1	0.7		59.7	0.2		66.1	1.8
64.7	0.6		60.1	0.3		65.9	1.4
65.8	0.6		60.1	0.4		68.7	1.3
67.9	0.3		62.1	0.3		70.6	1.3
67.1	0.8		71.2	0.1		73.3	1.2
67.9	0.8		78.8	0		73.8	1.5
69.8	0.6		58.7	2.5		74.8	0.6
69.8	0.7		59.8	2.6		78.7	1
67.9	1.5		60.9	2.6		83	0.5
68.1	1.9		60.9	3.9		84.8	0.5
68.1	2.4		62	2.9		66	0.8
66.1	2.7		60	6		67.9	0.8
65.2	2.9		58.9	5.1		65.2	0.7
63.8	2.8		61.5	5.1		64.2	0.6
64	3.7		61.7	7.8		63.1	0.5
66.2	3.2		61.7	9.2		63.1	0.4
67	4.1		62.8	9.2		62.2	0.5
68	4.8		64.5	12.8		61.9	0.5
68.1	6.6		64.7	15		61.8	0.6
69.1	6.6		65.5	22		61.1	0.7
73	7.5		65.5	30.6		61.1	0.6
71.1	18.9		66.9	14.3		59.9	0.5
70.1	25.7		69.7	17.7		61	0.4
75.1	13.9		70.7	22		61	0.4
79.1	14.7		74.6	22		59	0.4
82	14.3		67.9	11.5		58.8	0.3
79	7.7		68	8.7		60.2	0.3
75	5.5		67.8	7.4		61.9	0.3
74	3.9		68.8	6		64.1	0.3
74.1	3.3		67.8	6		64.9	0.3
74.2	2.9		66.7	4.3		65	0.3
72.9	2.9		66	5.1		65	0.4
71.2	2.9		66	6		65.9	0.5
70.3	1.8		63.9	3.9		66.7	0.5
71.2	1.6		64.8	3.6		65.8	0.3
71.2	1.5		65	2.9		67.8	0.3
75.1	1.6		65	2.6		68	0.4
73.5	2.3		63.7	2		68.1	0.5
73.9	1.1		62.6	1.3		69.8	0.5
73.1	1		62.9	1		70.1	0.4
72.1	0.8		66.1	0.9		70.3	0.3
76.2	1		67.6	1.8		70.1	0.3
76.1	0.7		67.8	2.2		71.1	0.3
76.2	0.6		70.8	2.1		70.8	0.5
76.8	0.3		71.7	1.5		71.9	0.3
78.4	0.3		69.6	0.9		72.8	0.3
82.1	0.5		67.9	0.5		73.9	0.3
83.1	0.4		69.3	3.9		75.1	0.3
81.1	1.3		70.8	4.8		75.8	0.3
81.2	1.6		72.7	5.1		76.6	0.3
80	2		74.3	4.5		78.9	0.3
80.2	2.4		73.6	3.6		79.8	0.4
82	3.8		72.8	3.1		80.1	0.3
83.1	3.2		75.1	3.5		80.9	0.3
83.7	1.3		75.8	2.6		82	0.3
85.1	1.3		75.6	2		83	0.3
86.7	2.6		77.1	1.5		84	0.3
86.9	4.1		75.9	0.4		86.8	2.7
89	16.2		81.9	0.5		86.9	2.3
93	16.7		83	0.8		97.9	2.5
91.1	1.3		83.8	1.2		96.9	0.3
89.3	0.3		86.4	1.4		98.1	0.3
97.1	0.5		82.9	3.1		102.3	0.3
97.8	0.3		84.6	5.1		93.3	0.3
101.9	0.6		88.9	0.5		91.2	0.3
105.1	0.4		90.8	0.7		88.8	0.3
98.1	2.3		96.9	0.4
			97.7	0.4
			79.9	2.8
			78.8	2.2
			81.9	2.1
			80.8	2.9
			78.6	5.1
			80.7	6.3
			82	7.8
			74.7	6.6
			74	8.3
			73.6	10.3
			74.9	9.2
			86.6	5.3
			89	2.5
			97.9	1.8
			104.9	0.5
			102.1	0.3
			110	1.5

## Sheet: Immunoglobulins approximation
IgA				IgG				IgM
time, day	value, μg/ml			time, day	value, μg/ml			time, day	value, μg/ml
6.1	1.17825			9.9	0.270234			6	1.07709
6.45	1.59923			10.25	0.783669			6.3	1.50346
6.75	2.01496			10.6	1.2898			6.65	1.92419
7.1	2.42539			10.95	1.78863			6.95	2.33921
7.4	2.83046			11.3	2.28014			7.3	2.74847
7.75	3.23012			11.65	2.76433			7.6	3.15188
8.1	3.6243			12	3.2412			7.95	3.5494
8.4	4.01296			12.35	3.71074			8.25	3.94097
8.75	4.39604			12.7	4.17295			8.6	4.3265
9.1	4.77348			13.05	4.62782			8.9	4.70595
9.4	5.14522			13.4	5.07534			9.2	5.07925
9.75	5.51122			13.75	5.51551			9.55	5.44634
10.05	5.8714			14.1	5.94833			9.85	5.80715
10.4	6.22572			14.45	6.37378			10.2	6.16161
10.75	6.57411			14.8	6.79187			10.5	6.50968
11.05	6.91653			15.15	7.20256			10.85	6.85127
11.4	7.25292			15.5	7.60554			11.15	7.18634
11.75	7.58321			15.85	8.00081			11.5	7.51481
12.05	7.90736			16.2	8.38844			11.8	7.83662
12.4	8.22531			16.5	8.76851			12.1	8.15171
12.7	8.53699			16.85	9.14109			12.45	8.46001
13.05	8.84236			17.2	9.50627			12.75	8.76147
13.4	9.14136			17.55	9.86412			13.1	9.05602
13.7	9.43393			17.9	10.2147			13.4	9.34359
14.05	9.72001			18.25	10.5581			13.75	9.62412
14.4	9.99956			18.6	10.8944			14.05	9.89756
14.7	10.2725			18.95	11.2237			14.35	10.1638
15.05	10.5388			19.3	11.5461			14.7	10.4229
15.35	10.7984			19.65	11.8616			15	10.6746
15.7	11.0512			20	12.17			15.35	10.919
16.05	11.2972			20.35	12.471			15.65	11.156
16.35	11.5365			20.7	12.7647			16	11.3857
16.7	11.7692			21.05	13.0509			16.3	11.6084
17.05	11.9955			21.4	13.3299			16.65	11.8242
17.35	12.2156			21.75	13.6015			16.95	12.0332
17.7	12.4295			22.1	13.8659			17.25	12.2357
18	12.6373			22.45	14.123			17.6	12.4317
18.35	12.8391			22.8	14.3729			17.9	12.6214
18.7	13.0352			23.15	14.6156			18.25	12.8049
19	13.2255			23.45	14.8511			18.55	12.9824
19.35	13.4102			23.8	15.0795			18.9	13.154
19.7	13.5895			24.15	15.3008			19.2	13.3199
20	13.7634			24.5	15.515			19.55	13.4802
20.35	13.932			24.85	15.7222			19.85	13.6351
20.65	14.0956			25.2	15.9226			20.15	13.7842
21	14.2541			25.55	16.117			20.5	13.9257
21.35	14.4065			25.9	16.3055			20.8	14.0593
21.65	14.5517			26.25	16.4879			21.15	14.1854
22	14.6899			26.6	16.6639			21.45	14.3042
22.3	14.8213			26.95	16.8334			21.8	14.4159
22.65	14.9461			27.3	16.9964			22.1	14.5208
23	15.0646			27.65	17.1525			22.45	14.6191
23.3	15.1769			28	17.3016			22.75	14.7111
23.65	15.2832			28.35	17.4437			23.05	14.7971
24	15.3838			28.7	17.5784			23.4	14.8772
24.3	15.4788			29.05	17.7057			23.7	14.9517
24.65	15.5684			29.4	17.8254			24.05	15.0208
24.95	15.6529			29.75	17.9374			24.35	15.0849
25.3	15.7325			30.1	18.0414			24.7	15.1441
25.65	15.8073			30.4	18.1373			25	15.1987
25.95	15.8776			30.75	18.2249			25.3	15.2489
26.3	15.9436			31.1	18.3041			25.65	15.295
26.65	16.0055			31.45	18.3747			25.95	15.336
26.95	16.0634			31.8	18.4366			26.3	15.3657
27.3	16.1151			32.15	18.4836			26.6	15.3837
27.6	16.1568			32.5	18.5115			26.95	15.3907
27.95	16.1889			32.85	18.5216			27.25	15.3874
28.3	16.2119			33.2	18.5148			27.6	15.3744
28.6	16.2264			33.55	18.4926			27.9	15.3524
28.95	16.2328			33.9	18.4559			28.2	15.322
29.3	16.2316			34.25	18.4059			28.55	15.2839
29.6	16.2233			34.6	18.3439			28.85	15.2388
29.95	16.2084			34.95	18.271			29.2	15.1873
30.25	16.1874			35.3	18.1885			29.5	15.1302
30.6	16.1607			35.65	18.0973			29.85	15.068
30.95	16.1289			36	17.9988			30.15	15.0014
31.25	16.0925			36.35	17.8941			30.5	14.9311
31.6	16.0519			36.7	17.7844			30.8	14.8578
31.95	16.0077			37.05	17.6708			31.1	14.7821
32.25	15.9603			37.35	17.5545			31.45	14.7047
32.6	15.9102			37.7	17.4367			31.75	14.6263
32.9	15.8579			38.05	17.3185			32.1	14.5474
33.25	15.8039			38.4	17.2012			32.4	14.4689
33.6	15.7487			38.75	17.0859			32.75	14.3911
33.9	15.6928			39.1	16.9738			33.05	14.3027
34.25	15.6318			39.45	16.866			33.4	14.1965
34.55	15.5541			39.8	16.7638			33.7	14.0737
34.9	15.4603			40.15	16.6682			34	13.9357
35.25	15.3515			40.5	16.5805			34.35	13.784
35.55	15.2289			40.85	16.4997			34.65	13.6198
35.9	15.0936			41.2	16.4103			35	13.4445
36.25	14.9469			41.55	16.3093			35.3	13.2595
36.55	14.7898			41.9	16.1978			35.65	13.0662
36.9	14.6235			42.25	16.0765			35.95	12.8659
37.2	14.4492			42.6	15.9465			36.25	12.6599
37.55	14.2681			42.95	15.8086			36.6	12.4497
37.9	14.0813			43.3	15.6637			36.9	12.2365
38.2	13.8899			43.65	15.5126			37.25	12.0218
38.55	13.6952			44	15.3564			37.55	11.8069
38.9	13.4983			44.3	15.1958			37.9	11.5931
39.2	13.3004			44.65	15.0318			38.2	11.3819
39.55	13.1025			45	14.8652			38.55	11.1745
39.85	12.906			45.35	14.697			38.85	10.9724
40.2	12.7119			45.7	14.5281			39.15	10.7769
40.55	12.5214			46.05	14.3593			39.5	10.5894
40.85	12.3356			46.4	14.1916			39.8	10.4112
41.2	12.1558			46.75	14.0258			40.15	10.2436
41.55	11.9831			47.1	13.8629			40.45	10.0881
41.85	11.8186			47.45	13.7036			40.8	9.94602
42.2	11.6636			47.8	13.549			41.1	9.81429
42.5	11.5191			48.15	13.4			41.45	9.67821
42.85	11.3864			48.5	13.2573			41.75	9.53696
43.2	11.2659			48.85	13.1219			42.05	9.39112
43.5	11.1456			49.2	12.9948			42.4	9.24123
43.85	11.0206			49.55	12.8767			42.7	9.08786
44.2	10.8913			49.9	12.7683			43.05	8.93157
44.5	10.7583			50.25	12.6609			43.35	8.77292
44.85	10.622			50.6	12.5509			43.7	8.61246
45.15	10.4828			50.95	12.4386			44	8.45076
45.5	10.3411			51.25	12.3242			44.35	8.28838
45.85	10.1975			51.6	12.2077			44.65	8.12588
46.15	10.0524			51.95	12.0896			44.95	7.96382
46.5	9.90622			52.3	11.9698			45.3	7.80276
46.85	9.75942			52.65	11.8487			45.6	7.64325
47.15	9.61245			53	11.7265			45.95	7.48586
47.5	9.46578			53.35	11.6032			46.25	7.33115
47.8	9.31985			53.7	11.4792			46.6	7.17968
48.15	9.17511			54.05	11.3547			46.9	7.03201
48.5	9.03201			54.4	11.2298			47.25	6.8887
48.8	8.89101			54.75	11.1047			47.55	6.75031
49.15	8.75256			55.1	10.9796			47.85	6.61739
49.45	8.61712			55.45	10.8547			48.2	6.49052
49.8	8.48512			55.8	10.7303			48.5	6.37024
50.15	8.35703			56.15	10.6065			48.85	6.25712
50.45	8.2333			56.5	10.4836			49.15	6.14928
50.8	8.11438			56.85	10.3616			49.5	6.04198
51.15	8.00071			57.2	10.2409			49.8	5.93511
51.45	7.89276			57.55	10.1216			50.1	5.82873
51.8	7.79098			57.9	10.0039			50.45	5.72289
52.1	7.69534			58.2	9.88809			50.75	5.61764
52.45	7.60119			58.55	9.77424			51.1	5.51303
52.8	7.50729			58.9	9.66262			51.4	5.40911
53.1	7.41371			59.25	9.5534			51.75	5.30593
53.45	7.32051			59.6	9.4468			52.05	5.20354
53.8	7.22778			59.95	9.34301			52.4	5.102
54.1	7.13556			60.3	9.2412			52.7	5.00135
54.45	7.04394			60.65	9.13986			53	4.90164
54.75	6.95298			61	9.03898			53.35	4.80292
55.1	6.86275			61.35	8.93856			53.65	4.70525
55.45	6.77332			61.7	8.8386			54	4.60868
55.75	6.68476			62.05	8.73909			54.3	4.51325
56.1	6.59713			62.4	8.64004			54.65	4.41901
56.45	6.51051			62.75	8.54145			54.95	4.32603
56.75	6.42496			63.1	8.44332			55.3	4.23434
57.1	6.34055			63.45	8.34563			55.6	4.144
57.4	6.25736			63.8	8.24841			55.9	4.05505
57.75	6.17544			64.15	8.15163			56.25	3.96756
58.1	6.09487			64.5	8.05531			56.55	3.88157
58.4	6.01572			64.85	7.95944			56.9	3.79712
58.75	5.93805			65.15	7.86403			57.2	3.71428
59.1	5.86194			65.5	7.76906			57.55	3.63309
59.4	5.78744			65.85	7.67454			57.85	3.5536
59.75	5.71464			66.2	7.58048			58.2	3.47586
60.05	5.6436			66.55	7.48686			58.5	3.39993
60.4	5.57439			66.9	7.39369			58.8	3.32585
60.75	5.50707			67.25	7.30096			59.15	3.25367
61.05	5.44172			67.6	7.20869			59.45	3.18345
61.4	5.3784			67.95	7.11686			59.8	3.11523
61.75	5.31719			68.3	7.02547			60.1	3.04855
62.05	5.25799			68.65	6.93453			60.45	2.98282
62.4	5.19982			69	6.84404			60.75	2.91803
62.7	5.14248			69.35	6.75398			61.05	2.85418
63.05	5.08599			69.7	6.66437			61.4	2.79129
63.4	5.03033			70.05	6.5752			61.7	2.72934
63.7	4.97552			70.4	6.48648			62.05	2.66834
64.05	4.92154			70.75	6.39819			62.35	2.60828
64.35	4.86841			71.1	6.31034			62.7	2.54918
64.7	4.81612			71.45	6.22293			63	2.49103
65.05	4.76467			71.8	6.13597			63.35	2.43382
65.35	4.71407			72.1	6.04943			63.65	2.37757
65.7	4.66431			72.45	5.96334			63.95	2.32227
66.05	4.6154			72.8	5.87768			64.3	2.26793
66.35	4.56734			73.15	5.79246			64.6	2.21453
66.7	4.52013			73.5	5.70767			64.95	2.16209
67	4.47376			73.85	5.62332
67.35	4.42825			74.2	5.5394
67.7	4.38358			74.55	5.45592
68	4.33977			74.9	5.37286
68.35	4.29681			75.25	5.29024
68.7	4.25471			75.6	5.20805
69	4.21346			75.95	5.12629
69.35	4.17306			76.3	5.04496
69.65	4.13352			76.65	4.96406
				77	4.88359
				77.35	4.80354
				77.7	4.72392
				78.05	4.64473
				78.4	4.56596
				78.75	4.48762
				79.05	4.4097
				79.4	4.33221
				79.75	4.25514
				80.1	4.17849
				80.45	4.10226
				80.8	4.02646
				81.15	3.95107
				81.5	3.8761
				81.85	3.80155
				82.2	3.72742
				82.55	3.65371
				82.9	3.58041
				83.25	3.50753
				83.6	3.43507
				83.95	3.36302
				84.3	3.29138
				84.65	3.22016
				85	3.14935
				85.35	3.07895
				85.7	3.00897
				86	2.93939
				86.35	2.87022
				86.7	2.80147
				87.05	2.73312
				87.4	2.66518
				87.75	2.59764
				88.1	2.53052
				88.45	2.4638
				88.8	2.39748
				89.15	2.33157
				89.5	2.26606
				89.85	2.20096
				90.2	2.13626
				90.55	2.07196
				90.9	2.00806

## Sheet: CD4+ T cells
Th1 Sharov K. et al., 2021, Int J Infect [10.1016/j.ijid.2020.10.049]			Th1 Bergamaschi L. et al., 2021, Immunity [10.1016/j.immuni.2021.05.010]
time, day	value, cells/ml		time, day	value, cells/ml
9	62000		14.96	141044
11	283000		21.82	286026
15	413000		23.84	608874
22	382000		28.77	415873
29	209000		28.89	163144
36	167000		51.9	382681

## Sheet: CD4+ T cell approximation
time, day	value, cells/ml
9	104792
11.45	204048
13.9	285501
16.35	346569
18.8	390695
21.25	411275
23.75	403434
26.2	367323
28.65	321580
31.1	270745
33.55	206562
36	130209

## Sheet: CD8+ T cells
CTL Sharov K. et al., 2021, Int J Infect [10.1016/j.ijid.2020.10.049]			CTL Bergamaschi L. et al., 2021, Immunity [10.1016/j.immuni.2021.05.010]
time, day	value, cells/ml		time, day	value, cells/ml
9	5200		6.95	25281.3
12	37800		9.79	1484.5
15	76000		11.86	3363.5
24	74500		19.97	10196.4
30	14300		20.74	16000
36	6120		16.78	22471.1
			9.88	17148.3
			10.91	20392.9
			10.83	21555.7
			10.91	25992
			18.84	30064
			18.93	33358.9
			19.97	42517.9
			15.83	36758.3
			14.79	38319.3
			14.97	42517.9
			13.93	51268.4
			10.83	59301.6
			9.02	83285.8
			7.81	117784
			14.02	84448.5
			14.97	87426.5
			13.93	85035.8
			15.83	79893.1
			19.79	62682.8
			14.97	148056
			9.88	252476
			8.84	272479
			16.69	225972
			23.76	219793
			21.6	229126
			21.86	229126
			28.76	280139
			28.84	232325
			23.84	23588.3
			32.81	101829
			23.93	53445.6
			35.91	30909.9
			46	26722.8
			48.16	17630.4
			46.86	47504.7
			44.88	65344.7
			44.02	70034.7
			45.66	81008.4
			42.9	122786
			51.95	123640

## Sheet: CD8+ T cell approximation
time, day	value, cells/ml
6.95	57978.4
7.25	58965.5
7.55	59917.4
7.85	60841.7
8.15	61746.1
8.45	62638.3
8.75	63526
9.05	64416.7
9.35	65318.2
9.65	66238.1
9.95	67181.8
10.25	68118.9
10.55	69040.5
10.9	69950.2
11.2	70851.5
11.5	71747.9
11.8	72643
12.1	73539.1
12.4	74433.9
12.7	75325
13	76210.3
13.3	77087.7
13.6	77955
13.9	78810
14.2	79650.5
14.5	80474.5
14.8	81279.6
15.1	82068.3
15.4	82867.5
15.7	83672.5
16	84471
16.3	85250.9
16.6	85999.9
16.9	86712
17.2	87423.5
17.5	88139.7
17.8	88857.7
18.1	89574.1
18.45	90285.9
18.75	90989.9
19.05	91683
19.35	92362
19.65	93023.8
19.95	93665.2
20.25	94283.1
20.55	94874.3
20.85	95435.7
21.15	95964.2
21.45	96456.5
21.75	96925.8
22.05	97467
22.35	98087.7
22.65	98778.3
22.95	99528.8
23.25	100330
23.55	101171
23.85	102043
24.15	102936
24.45	103840
24.75	104745
25.05	105642
25.35	106521
25.65	107372
26	108185
26.3	108950
26.6	109658
26.9	110299
27.2	110863
27.5	111340
27.8	111721
28.1	111995
28.4	112154
28.7	112186
29	112114
29.3	111999
29.6	111844
29.9	111651
30.2	111421
30.5	111153
30.8	110850
31.1	110511
31.4	110138
31.7	109733
32	109294
32.3	108825
32.6	108324
32.9	107794
33.25	107236
33.55	106649
33.85	106036
34.15	105396
34.45	104731
34.75	104042
35.05	103330
35.35	102595
35.65	101838
35.95	101061
36.25	100263
36.55	99447.1
36.85	98612.9
37.15	97761.5
37.45	96893.8
37.75	96010.8
38.05	95113.3
38.35	94202.2
38.65	93278.5
38.95	92342.9
39.25	91396.4
39.55	90439.9
39.85	89474.4
40.15	88500.5
40.45	87519.4
40.8	86531.8
41.1	85538.7
41.4	84540.9
41.7	83539.4
42	82535
42.3	81528.6
42.6	80521.2
42.9	79513.6
43.2	78506.7
43.5	77501.4
43.8	76498.6
44.1	75499.2
44.4	74504.8
44.7	73515.1
45	72529.1
45.3	71546
45.6	70564.8
45.9	69584.7
46.2	68604.7
46.5	67624
46.8	66641.6
47.1	65656.6
47.4	64668.2
47.7	63675.4
48	62677.4
48.35	61673.1
48.65	60661.8
48.95	59642.5
49.25	58614.3
49.55	57576.3
49.85	56527.6
50.15	55467.3
50.45	54394.5
50.75	53308.2
51.05	52207.7
51.35	51092
51.65	49960.1
51.95	48811.3

[truncated: 2 more sheets: IL-6, IL-6 approximation]
