# Supplementary material for: A Modular Mathematical Model of the Immune Response for Investigating the Pathogenesis of Infectious Diseases
Source: Viruses. 2025 Apr 22;17(5):589. doi: 10.3390/v17050589 (PMC12115727; doi:10.3390/v17050589)
Supplement: Supplementary file 1 [file viruses-17-00589-s001.zip › viruses-3549703-supplementary/Supplementary Table S4. Sensitivity Analysis.xlsx]

## Sheet: Results_Sensitivity Analysis
Model parameter	Scaled sensitivity coefficient			Epsilon parameter	Scaled sensitivity coefficient
Lungs_d_IDC	-9.76324e-05			e_1	-0.656
Lungs_d_V	-0.959886			e_7	-0.647
Lymph_nodes_lungs_p_CD4	-0.656203			e_3	-0.515
Lungs_e_EPi_CTL	-0.647945			e_5	-0.478
Lungs_m_CTL_lungs	-0.647904			e_6	-0.414
Lymph_nodes_lungs_r_IL2_Tfh	-0.524172			e_2	-0.185
Lymph_nodes_lungs_a_CD8_CTL	-0.515522			e_4	-0.107
Lungs_d_EP_i	-0.503272			e_8	-0.099
Lymph_nodes_lungs_a_CD4_Tfh	-0.480421
Lymph_nodes_lungs_m_IDC_ln	-0.478922
Lymph_nodes_lungs_a_B_P	-0.306185
Lungs_IDC_0	-0.293598
Lymph_nodes_lungs_r_IL6_EPi	-0.223695
Upper_airways_d_EP_i	-0.220515
Upper_airways_d_V	-0.211931
Lungs_s_IL6_EPi_elim	-0.207246
Lymph_nodes_lungs_p_CD8	-0.185378
Lymph_nodes_lungs_r_IFN_Th1	-0.151655
Lungs_e_V_IgA	-0.147574
Lymph_nodes_lungs_r_IgA_P	-0.147549
Lymph_nodes_lungs_r_IgM_P	-0.133786
Lungs_e_V_IgM	-0.133776
Lungs_e_V_IgG	-0.132933
Lymph_nodes_lungs_r_IgG_P	-0.132933
Lymph_nodes_lungs_r_IL2_Th1	-0.132179
Lymph_nodes_lungs_r_IFN_CTL	-0.115293
Lymph_nodes_lungs_p_B	-0.107563
Lymph_nodes_upper_airways_m_IDC_ln	-0.101287
Lungs_s_V_Mr_act	-0.0917561
Lymph_nodes_lungs_a_CD4_Th1	-0.0900946
Lymph_nodes_upper_airways_r_Ig	-0.0754133
Lymph_nodes_lungs_CD4_0	-0.0753526
Upper_airways_e_V_Ig	-0.0753199
Upper_airways_IDC_0	-0.0597577
Lymph_nodes_lungs_CD8_0	-0.0545928
Upper_airways_e_EPi_CTL	-0.0542792
Upper_airways_m_CTL_ua	-0.0542573
Lymph_nodes_upper_airways_a_B	-0.0533789
Lymph_nodes_lungs_r_IL12_Ma	-0.0441149
Lymph_nodes_lungs_s_IL6_T_prol	-0.0436938
Lungs_d_Ma	-0.0363183
Lungs_a_Ma_Mr	-0.0335518
Lymph_nodes_lungs_B_0	-0.0322604
Lymph_nodes_lungs_d_IL6	-0.0279521
Lymph_nodes_upper_airways_a_CD8_CTL	-0.0235549
Lymph_nodes_upper_airways_p_CD8	-0.0209145
Lymph_nodes_upper_airways_p_B	-0.0202582
Lymph_nodes_lungs_r_IL12_MDC	-0.0133714
Upper_airways_p_IDC	-0.00435691
Lymph_nodes_upper_airways_B_0	-0.00398373
Lymph_nodes_upper_airways_CD8_0	-0.00265993
Upper_airways_d_IDC	-0.00122353
Lungs_p_IDC	-0.000542656
Lymph_nodes_lungs_d_B	-0.000135711
Lymph_nodes_upper_airways_d_B	-5.82738e-05
Lymph_nodes_upper_airways_d_CD8	-2.4504e-05
Lymph_nodes_lungs_d_T	0.000161753
Lungs_s_V_IDC_prol	0.0004217
Lungs_d_Mr	0.000494106
Lungs_d_EP	0.000650596
Lymph_nodes_upper_airways_d_Ig	0.00214764
Upper_airways_d_CTL	0.00272366
Lymph_nodes_upper_airways_d_CTL	0.00274985
Upper_airways_s_V_IDC_prol	0.00279924
Lymph_nodes_lungs_d_IgG	0.00670043
Lungs_p_Mr	0.0084033
Lymph_nodes_lungs_d_Th1	0.0104145
Lymph_nodes_upper_airways_d_P	0.0144153
Lymph_nodes_lungs_d_IgA	0.0144981
Lymph_nodes_lungs_d_IgM	0.0159559
Lungs_s_IFN_Mr_act	0.0189297
Lymph_nodes_upper_airways_s_MDC_B_prol	0.0194293
Lymph_nodes_upper_airways_s_MDC_CD8_prol	0.0203347
Upper_airways_t_CTL	0.0216389
Lymph_nodes_lungs_d_IL12	0.0220437
Lymph_nodes_upper_airways_s_MDC_CD8_diff	0.0231563
Lungs_M_0	0.0257583
Lungs_d_CTL	0.0287642
Lymph_nodes_lungs_s_MDC_B_prol	0.0323675
Lymph_nodes_lungs_d_CTL	0.0340566
Lymph_nodes_lungs_s_MDC_CD8_prol	0.0377216
Lymph_nodes_upper_airways_d_MDC	0.0399249
Lymph_nodes_lungs_d_Tfh	0.0422968
Lymph_nodes_upper_airways_s_MDC_B_diff	0.0514931
Lymph_nodes_lungs_s_IL12_CD4_diff	0.0573463
Lymph_nodes_lungs_s_V_IFN_prod	0.0614347
Lymph_nodes_upper_airways_s_V_IDC_migr	0.0656896
Lymph_nodes_lungs_d_P	0.089125
Lungs_EP_0	0.0895202
Lungs_a_Mr_Ma	0.099122
Upper_airways_d_EP	0.106711
Lymph_nodes_lungs_d_MDC	0.13074
Lymph_nodes_lungs_r_IL6_Ma	0.166679
Lymph_nodes_lungs_d_IFN	0.206311
Lungs_m_V_lungs	0.226313
Lungs_s_IFN_EP_inf	0.247995
Upper_airways_a_EPe_EPi	0.285032
Lymph_nodes_lungs_s_IL6_CD4_diff	0.307868
Lungs_t_CTL	0.317837
Lymph_nodes_lungs_s_Tfh_B	0.333555
Lymph_nodes_lungs_s_MDC_CD4_prol	0.397086
Lymph_nodes_lungs_s_V_IDC_migr	0.476531
Lymph_nodes_lungs_t_IDC	0.490649
Upper_airways_i_V_EP	0.540753
Lymph_nodes_lungs_d_IL2	0.611463
Lymph_nodes_lungs_s_IL2_T_prol	0.655973
Upper_airways_EP_0	0.700368
Upper_airways_r_V_EPi	0.736253
Lungs_a_EPe_EPi	0.99466
Lungs_i_V_EP	1.83949
Lungs_r_V	2.12404
